# Supplementary material for: Functional and Transcriptome Analysis Reveal Specific Roles of Dimocarpus longan DlRan3A and DlRan3B in Root Hair Development, Reproductive Growth, and Stress Tolerance
Source: Plants (Basel). 2024 Feb 7;13(4):480. doi: 10.3390/plants13040480 (PMC10891736; doi:10.3390/plants13040480)
Supplement: Supplementary file 1 [file plants-13-00480-s001.zip]

Archive with 1 entries (1 files):
- plants-2825733-supplementary.pdf
